# Supplementary material for: Metformin Impairs Linsitinib Anti-Tumor Effect on Ovarian Cancer Cell Lines
Source: Int J Mol Sci. 2024 Nov 6;25(22):11935. doi: 10.3390/ijms252211935 (PMC11594113; doi:10.3390/ijms252211935)
Supplement: Supplementary file 1 [file ijms-25-11935-s001.zip]

Archive with 1 entries (1 files):
- ijms-3289488-supplementary.pdf
